# Supplementary material for: Three-Dimensional Presentation of Tumor Histopathology: A Model Using Tongue Squamous Cell Carcinoma
Source: Diagnostics (Basel). 2021 Jan 12;11(1):109. doi: 10.3390/diagnostics11010109 (PMC7827352; doi:10.3390/diagnostics11010109)
Supplement: Supplementary file 1 [file diagnostics-11-00109-s001.zip]

Archive with 3 entries (2 files):
- diagnostics-1037756-supple-for conversion/
- diagnostics-1037756-supple-for conversion/Supplementary Materials Table S1.pdf
- diagnostics-1037756-supple-for conversion/Supplementary Materials Video S1.mov
